# Supplementary material for: Survival analysis in lung cancer patients with interstitial lung disease
Source: PLoS One. 2021 Sep 7;16(9):e0255375. doi: 10.1371/journal.pone.0255375 (PMC8423282; doi:10.1371/journal.pone.0255375)
Supplement: S1 Data — (XLSX) [file pone.0255375.s001.xlsx]

## Sheet: Study group
Age at dx	Group index	Survival in months	Smoking	Smoking intensity by PPY	Smoking cessation	Emphysema presence	Predominant type of emphysema	Degree of Emphysema	His. Type of Ca	Clinical stage at time of diagnosis	Fibrosis presence	Type of Fibrosis	Degree of Fibrosis	Tx_Radiation	Tx_Chemotherapy	Tx_Chemorads
82	S	14	2			2			Adenocarcinoma, NOS	Stage IIB	1	1	2	1
80	S	3	3	40	14	1	2	2	Adenocarcinoma, NOS	Stage IV	1	2	2
89	S	15	1	70		1	1	2	Squamous cell carcinoma, NOS	Stage IV	1	2	1
86	S	0	1	50		1	3	3	Large cell carcinoma, NOS	Stage IV	1	3	1
75	S	6	1			1	1	1	Squamous cell carcinoma, NOS	Stage IV	1	2	1
85	S	1	1	30		1	2	2	Squamous cell carcinoma, NOS	Stage IV	1	1	1
83	S	7	1			1	1	3	Adenocarcinoma, NOS	Stage IIIB	1	3	1	1
79	S	35	4			1	2	2	Squamous cell carcinoma, NOS	Stage IA	1	2	1	1
70	S	34	3	75	2	1	3	2	Non-small cell carcinoma	Stage IA	1	3	1	1	1	1
84	S	4	3			1	1	2	Squamous cell carcinoma, NOS	Stage IIIA	1	1	1	1
64	S	19	1			2			Adenocarcinoma, NOS	Stage IIIA	1	1	2	1
79	S	2	4			1	3	3	Squamous cell carcinoma, NOS	Stage IV	1	1	2	1
79	S	5	2			2			Adenocarcinoma, NOS	Stage IV	1	1	1	1
68	S	21	1	50	1	1	3	3	Small cell carcinoma, NOS	Stage IIIB	1	1	3
92	S	0	1			1	1	3	Squamous cell carcinoma, NOS	Stage IIIB	1	1	1
76	S	9	3	8	3	1	1	1	Adenocarcinoma, NOS	Stage IIIA	1	2	2	1	1	1
75	S	0	3	20	35	2			Adenocarcinoma, NOS	Stage IV	1	3	1
76	S	1	1	57		1	2	2	Squamous cell carcinoma, NOS	Stage IV	1	1	1	1	1	1
58	S	3	1	52		1	1	3	Adenocarcinoma, NOS	Stage IV	1	4	1	1
87	S	28	2			2			Adenocarcinoma, NOS	Stage IA	1	1	1	1
86	S	13	1	45	28	1	2	2	Squamous cell carcinoma, NOS	Stage IIIA	1	4	1	1
61	S	59	3	70	7	1	1	3	Squamous cell carcinoma, NOS	Stage IA	1	3	2	1
54	S	3	1	30		1	1	1	Squamous cell carcinoma, NOS	Stage IV	1	1	2	1	1	1
78	S	1	2			1	1	1	Squamous cell carcinoma, NOS	Stage IIIA	1	2	2
80	S	3	3	40	18	1	1	1	Squamous cell carcinoma, NOS	Stage IV	1	2	2	1	1	1
74	S	15	1	25		1	1	1	Squamous cell carcinoma, NOS	Stage IIIB	1	3	2
83	S	7	3	40	20	1	3	2	Adenocarcinoma, NOS	Stage IA	1	4	1	1
89	S	31	3			1	2	2	Carcinoma, NOS	Stage IB	1	3	1	1
63	S	11	1			1	2	3	Non-small cell carcinoma	Stage IIIA	1	1	3	1
79	S	6	1	60		1	1	3	Squamous cell carcinoma, NOS	Stage IIIA	1	3	1	1	1	1
78	S	4	3	25	38	2			Adenocarcinoma, NOS	Stage IV	1	3	2		1
83	S	3	2			1	1	1	Squamous cell carcinoma, NOS	Stage IIB	1	4	3
63	S	11	1	40		2			Squamous cell carcinoma, NOS	Stage IB	1	3	1
74	S	6	3	40	8	2			Squamous cell carcinoma, NOS	Stage IB	1	1	4	1
67	S	11	1	35		1	3	3	Small cell carcinoma, NOS	Stage IV	1	1	3	1	1	1
67	S	4	1	120		1	1	3	Large cell carcinoma, NOS	Stage IV	1	2	1	1
75	S	21	4			1	3	2	Adenocarcinoma, NOS	Stage IV	1	2	1
81	S	1	3	80	9	1	2	2	Large cell carcinoma, NOS	Stage IIIB	1	3	1	1
61	S	0	1			1	3	3	Adenocarcinoma, NOS	Stage IV	1	1	2	1
75	S	9	2			2			Carcinoma, NOS	Stage IV	1	2	1		1
62	S	4	4			1	3	3	Adenocarcinoma, NOS	Stage IIIA	1	1	3	1
79	S	8	3	25	40	2			Adenocarcinoma, NOS	Stage IV	1	3	2	1
90	S	6	3		40	2			Non-small cell carcinoma	Stage IIIA	1	3	1	1
87	S	4	3	10	50	2		1	Adenocarcinoma, NOS	Stage IIIA	1	1	1
86	S	15	4			1	2	3	Carcinoma, NOS	Stage IA	1	2	1	1
73	S	32	1	40		1	2	3	Carcinoma, NOS	Stage IA	1	1	1	1
78	S	10	4			1	1	1	Adenocarcinoma, NOS	Stage IIIB	1	1	2	1
84	S	7	4			1	2	2	Carcinoma, NOS	Stage IV	1	4	1	1
74	S	8	3	50	3	1	2	3	Non-small cell carcinoma	Stage IV	1	2	1	1	1	1
71	S	1	1	50		2			Small cell carcinoma, NOS	Stage IV	1	3	1		1
72	S	9	3	35		1	1	3	Squamous cell carcinoma, NOS	Stage IIIB	1	4	2	1
83	S	37	3			1	1	1	Squamous cell carcinoma, NOS	Stage IV	1	4	1	1
76	S	9	3	80	29	1	1	1	Carcinoma, NOS	Stage IV	1	1	1	1
74	S	13	1	40		1	2	2	Adenocarcinoma, NOS	Stage IIIA	1	3	1	1
68	S	13	1			1	1	3	Squamous cell carcinoma, NOS	Stage IIB	1	1	2	1
68	S	51	1	40		1	2	2	Squamous cell carcinoma, NOS	Stage IIA	1	4	2	1	1	1
79	S	1	3	40	40	2			Adenocarcinoma, NOS	Stage IV	1	2	1		1
77	S	15	3	20	25	1	2	3	Carcinoma, NOS	Stage IB	1	2	1	1
78	S	70	3	28	5	1	2	2	Squamous cell carcinoma, NOS	Stage IA	1	1	1	1
73	S	3	4			2			Squamous cell carcinoma, NOS	Stage IV	1	3	2	1
91	S	55	3		20	1	2	1	Squamous cell carcinoma, NOS	Stage IIIA	1	1	1	1
60	S	14	1	30		1	1	1	Small cell carcinoma, NOS	Stage IIIA	1	2	1
87	S	7	1	38		1	3	2	Small cell carcinoma, NOS	Stage IV	1	1	2	1	1	1
73	S	1	1	60		1	1	1	Squamous cell carcinoma, NOS	Stage IIIA	1	4	1
74	S	23	3	50	12	1	1	1	Adenocarcinoma, NOS	Stage IV	1	3	1	1
79	S	4	3	50	6	1	2	3	Carcinoma, NOS	Stage IA	1	2	2	1
60	S	6	3	43	20	2			Small cell carcinoma, NOS	Stage IV	1	2	2	1	1	1
79	S	5	3	70	3	1	2	1	Squamous cell carcinoma, NOS	Stage IIIA	1	2	1	1
75	S	4	1	50		1	1	3	Squamous cell carcinoma, NOS	Stage IIIA	1	1	1	1
71	S	4	3	30	20	1	1	3	Small cell carcinoma, NOS	Stage IIIA	1	1	2	1	1	1
78	S	2	1	60		1	1	3	Squamous cell carcinoma, NOS	Stage IB	1	2	1
61	S	6	1	35		1	1	1	Adenocarcinoma, NOS	Stage IV	1	4	1		1
59	S	53	3			2			Adenocarcinoma, NOS	Stage IA	1	2	2	1
74	S	49	1	63		1	2	2	Squamous cell carcinoma, NOS	Stage IIIA	1	2	1	1
83	S	15	4			1	2	3	Squamous cell carcinoma, NOS	Stage IA	1	2	1	1
73	S	0	3	50	2	1	2	3	Sarcoma, NOS	Stage IIIB	1	3	1
77	S	65	3			1	1	1	Adenocarcinoma, NOS	Stage IB	1	2	1	1
68	S	1	1	14	33	1	3	2	Large cell carcinoma, NOS	Stage IIB	1	1	2
68	S	0	3	35	20	1	1	3	Squamous cell carcinoma, NOS	Stage IV	1	3	1
77	S	9	3			1	1	1	Squamous cell carcinoma, NOS	Stage IB	1	1	1	1
73	S	14	3	70	10	1	1	1	Squamous cell carcinoma, NOS	Stage IIB	1	1	1
62	S	13	2			2			Non-small cell carcinoma	Stage IV	1	1	2	1	1	1
86	S	4	3	60	15	1	2	3	Squamous cell carcinoma, NOS	Stage IV	1	2	1	1
78	S	7	3	15	5	1	1	1	Squamous cell carcinoma, NOS	Stage IIIA	1	3	1	1
77	S	9	3	25	45	1	1	1	Small cell carcinoma, NOS	Stage IV	1	1	1
84	S	17	3			1	1	3	Squamous cell carcinoma, NOS	Stage IV	1	2	1	1
59	S	1	1	40		1	1	1	Squamous cell carcinoma, NOS	Stage IV	1	1	1	1
78	S	8	3		1	1	3	3	Squamous cell carcinoma, NOS	Stage IV	1	3	1	1
76	S	57	1	50		1	3	2	Carcinoma, NOS	Stage IA	1	3	1	1
53	S	58	3	25		1	3	3	Adenocarcinoma, NOS	Stage IIIA	1	1	1	1	1	1
76	S	15	1	60		1	1	1	Small cell carcinoma, NOS	Stage IIIA	1	1	2		1
79	S	5	3	20		1	1	1	Adenocarcinoma, NOS	Stage IIIB	1	4	1	1
85	S	2	4			1	1	1	Non-small cell carcinoma	Stage IV	1	4	1	1
80	S	47	3	45		1	1	1	Squamous cell carcinoma, NOS	Stage IIB	1	2	1	1
87	S	6	3	30	20	1	2	3	Adenocarcinoma, NOS	Stage IV	1	1	2
77	S	14	3	50	7	1	2	2	Squamous cell carcinoma, NOS	Stage IIIA	1	2	1	1	1	1
61	S	5	1			1	3	3	Squamous cell carcinoma, NOS	Stage IV	1	1	2
65	S	19	1			1	1	3	Adenocarcinoma, NOS	Stage IIIA	1	1	1	1	1	1
88	S	48	3	25	35	1	1	1	Squamous cell carcinoma, NOS	Stage IB	1	2	1
76	S	2	2			1	1	3	Squamous cell carcinoma, NOS	Stage IIIB	1	1	1		1
69	S	9	1	50		2			Squamous cell carcinoma, NOS	Stage IIIA	1	4	2
61	S	36	1	15		1	3	2	Adenocarcinoma, NOS	Stage IB	1	1	1
60	S	4	4			1	3	1	Squamous cell carcinoma, NOS	Stage IIB	1	4	2	1
67	S	31	3	80	1	1	1	1	Carcinoma, NOS	Stage IA	1	3	1
68	S	8	1	50		1	1	3	Squamous cell carcinoma, NOS	Stage IIIA	1	1	2	1	1	1
94	S	3	4			1	1	1	Squamous cell carcinoma, NOS	Stage IV	1	1	1
74	S	6	1	20		1	3	3	Adenocarcinoma, NOS	Stage IV	1	2	2		1
89	S	5	3	50	10	1	3	3	Squamous cell carcinoma, NOS	Stage IIIA	1	2	1	1
66	S	2	1			1	1	1	Small cell carcinoma, NOS	Stage IV	1	1	1	1
70	S	13	4			1	1	1	Non-small cell carcinoma	Stage IIB	1	2	1
88	S	0	3	20	20	1	2	2	Adenocarcinoma, NOS	Stage IV	1	3	1
65	S	3	3	15	20	1	1	1	Carcinoid tumor, NOS	Stage IV	1	1	1
71	S	21	3	40	4	1	1	1	Squamous cell carcinoma, NOS	Stage IV	1	3	1
73	S	21	3			2			Carcinoid tumor, NOS	Stage IV	1	2	1	1	1	1
70	S	10	3	50	1	1	1	1	Squamous cell carcinoma, NOS	Stage IIIA	1	1	2
76	S	85	3	45	8	1	3	3	Adenocarcinoma, NOS	Stage IA	1	1	2	1
84	S	48	3		19	1	2	2	Adenocarcinoma, NOS	Stage IB	1	4	1	1
68	S	28	3	75	10	1	3	2	Small cell carcinoma, NOS	Stage IV	1	1	2
84	S	1	3	50	30	1	1	1	Adenocarcinoma, NOS	Stage IIIA	1	3	2
74	S	11	3	20		1	1	1	Squamous cell carcinoma, NOS	Stage IV	1	2	1	1	1	1
78	S	7	4			1	2	2	Non-small cell carcinoma	Stage IIIA	1	3	1
79	S	63	3	30	45	2			Carcinoma, NOS	Stage IV	1	2	1		1
87	S	2	1			1	3	3	Squamous cell carcinoma, NOS	Stage IV	1	1	2	1
80	S	9	3	60	20	2			Squamous cell carcinoma, NOS	Stage IV	1	2	1	1
89	S	27	2			2			Adenocarcinoma, NOS	Stage IIIA	1	2	2	1
65	S	5	1	50		1	1	1	Small cell carcinoma, NOS	Stage IV	1	2	2
62	S	52	3	4	30	2			Adenocarcinoma, NOS	Stage IV	1	2	1	1	1	1
78	S	2	4			2			Small cell carcinoma, NOS	Stage IV	1	3	3	1
85	S	30	2			2			Adenocarcinoma, NOS	Stage IB	1	4	2	1
70	S	50	3	50	1	1	1	1	Squamous cell carcinoma, NOS	Stage IA	1	2	2
86	S	75	3	30	11	1	1	3	Squamous cell carcinoma, NOS	Stage IB	1	3	1	1
84	S	30	3	23	40	1	3	3	Squamous cell carcinoma, NOS	Stage IA	1	1	2	1
71	S	64	1	55		1	1	3	Squamous cell carcinoma, NOS	Stage IA	1	1	2	1
74	S	80	1	65		1	1	1	Adenocarcinoma, NOS	Stage IIB	1	3	1	1
79	S	30	1			2			Squamous cell carcinoma, NOS	Stage IB	1	4	1	1
75	S	7	3	35	24	1	1	1	Small cell carcinoma, NOS	Stage IV	1	3	1	1
86	S	24	1	50		1	2	1	Adenocarcinoma, NOS	Stage IIIA	1	4	1	1
67	S	6	4			1	1	1	Squamous cell carcinoma, NOS	Stage IIIA	1	1	3
85	S	10	1	50		1	3	3	Squamous cell carcinoma, NOS	Stage IIIB	1	2	2	1	1	1
75	S	16	3	20	20	1	2	3	Squamous cell carcinoma, NOS	Stage IB	1	2	1	1
76	S	3	3	18	40	2			Squamous cell carcinoma, NOS	Stage IV	1	3	1	1
73	S	30	3			1	2	3	Squamous cell carcinoma, NOS	Stage IA	1	2	2	1
83	S	1	1			1	1	1	Squamous cell carcinoma, NOS	Stage IIIA	1	2	2
88	S	4	3	27	47	1	3	2	Adenocarcinoma, NOS	Stage IV	1	1	1	1	1	1
82	S	12	3	10	37	1	1	1	Squamous cell carcinoma, NOS	Stage IIIA	1	2	2	1
85	S	2	3	40	20	2			Squamous cell carcinoma, NOS	Stage IIIB	1	3	3	1

## Sheet: Control group
Age at dx	Group index	Survival in months	Smoking	Smoking intensity by PPY	Smoking cessation	Emphysema presence	Predominant type of emphysema	Degree of Emphysema	His. Type of Ca	Clinical stage at time of diagnosis	Fibrosis presence	Type of Fibrosis	Degree of Fibrosis	Tx_Radiation	Tx_Chemotherapy	Tx_Chemorads
62	C	50	1	60		1	2	2	Large cell carcinoma, NOS	Stage IV	2			1
73	C	8	3	45	21	1	3	2	Squamous cell carcinoma, NOS	Stage IIIA	2			1
85	C	68	3	4	33	2			Adenocarcinoma, NOS	Stage IIIA	2			1	1	1
70	C	17	3	30	25	2			Non-small cell carcinoma	Stage IIIA	2			1	1	1
56	C	4	1			1	3	3	Carcinoma, NOS	Stage IV	2
54	C	2	4			1	2	3	Squamous cell carcinoma, NOS	Stage IV	2			1
36	C	31	2			2			Adenocarcinoma, NOS	Stage IIIA	2			1	1	1
60	C	27	3		3	2			Adenocarcinoma, NOS	Stage IV	2			1
49	C	4	4			1	2	1	Small cell carcinoma, NOS	Stage IV	2			1
57	C	34	2			2			Adenocarcinoma, NOS	Stage IB	2				1
66	C	33	3	50	1	1	2	3	Squamous cell carcinoma, NOS	Stage IA	2			1
83	C	14	3	40	21	1	3	3	Squamous cell carcinoma, NOS	Stage IB	2			1
67	C	58	3	100	3	2			Squamous cell carcinoma, NOS	Stage IA	2			1
77	C	73	2			2			Adenocarcinoma, NOS	Stage IIIA	2			1	1	1
69	C	8	1	50		2			Squamous cell carcinoma, NOS	Stage IIIA	2			1
69	C	25	1	100		1	1	1	Squamous cell carcinoma, NOS	Stage IIIB	2			1	1	1
72	C	59	3	25	11	2			Squamous cell carcinoma, NOS	Stage IB	2			1
84	C	20	3	25	20	2			Squamous cell carcinoma, NOS	Stage IA	2			1
77	C	61	3	50	1	1	2	3	Squamous cell carcinoma, NOS	Stage IIIA	2			1	1	1
73	C	15	1	100		2			Squamous cell carcinoma, NOS	Stage IIIB	2			1
72	C	33	2			2			Adenocarcinoma, NOS	Stage IIB	2			1
65	C	8	1	18		1	1	1	Adenocarcinoma, NOS	Stage IV	2			1	1	1
83	C	2	3		24	1	3	3	Large cell carcinoma, NOS	Stage IV	2			1
77	C	2	1	60		2			Squamous cell carcinoma, NOS	Stage IV	2
69	C	4	1			1	2	3	Adenocarcinoma, NOS	Stage IIIB	2
68	C	55	3	41	11	1	2	2	Squamous cell carcinoma, NOS	Stage IA	2			1	1	1
74	C	24	1	64		2			Adenocarcinoma, NOS	Stage IIIA	2			1	1	1
62	C	2	3		25	2			Squamous cell carcinoma, NOS	Stage IV	2			1
60	C	79	1	30		1	2	2	Adenocarcinoma, NOS	Stage IIIA	2			1	1	1
76	C	45	1	50		1	3	2	Adenocarcinoma, NOS	Stage IV	2
60	C	6	1	38		1	2	2	Squamous cell carcinoma, NOS	Stage IV	2			1
79	C	46	3	31	20	2			Adenocarcinoma, NOS	Stage IV	2			1
56	C	6	4			1	1	1	Adenocarcinoma, NOS	Stage IV	2
78	C	45	4			1	2	2	Squamous cell carcinoma, NOS	Stage IA	2			1
56	C	20	1	100		1	2	1	Squamous cell carcinoma, NOS	Stage IV	2			1
77	C	7	3	50	8	1	3	2	Squamous cell carcinoma, NOS	Stage IIIA	2			1	1	1
68	C	63	1	100		1	1	1	Adenocarcinoma, NOS	Stage IA	2
86	C	60	4			1	2	2	Carcinoma, NOS	Stage IB	2			1
56	C	99	1	25		1	1	1	Non-small cell carcinoma	Stage IIIA	2
64	C	24	1	50		1	1	3	Squamous cell carcinoma, NOS	Stage IIIA	2			1
66	C	31	1	40		1	3	2	Adenocarcinoma, NOS	Stage IV	2			1	1	1
68	C	13	3	20	10	1	1	1	Squamous cell carcinoma, NOS	Stage IIB	2			1	1	1
85	C	10	1			1	2	3	Squamous cell carcinoma, NOS	Stage IB	2			1
74	C	5	3	40	2	1	2	1	Squamous cell carcinoma, NOS	Stage IB	2			1
69	C	9	3	40	12	1	1	1	Small cell carcinoma, NOS	Stage IV	2				1
88	C	1	3		50	2			Adenocarcinoma, NOS	Stage IV	2			1
73	C	27	3	30	17	1	1	1	Squamous cell carcinoma, NOS	Stage IIIA	2			1	1	1
73	C	1	4			1	2	3	Large cell carcinoma, NOS	Stage IIIB	2			1
75	C	6	3			2			Adenocarcinoma, NOS	Stage IV	2			1
58	C	0	1	25		1	1	1	Carcinoma, NOS	Stage IV	2
58	C	7	1			1	1	1	Adenocarcinoma, NOS	Stage IIIA	2			1
79	C	2	4			1	1	1	Adenocarcinoma, NOS	Stage IV	2			1
85	C	2	1	60		1	2	2	Non-small cell carcinoma	Stage IIIA	2			1
77	C	22	1	25		1	2	1	Carcinoma, NOS	Stage IA	2			1
57	C	23	1	40		1	1	1	Adenocarcinoma, NOS	Stage IIIB	2			1	1	1
56	C	6	2			2			Non-small cell carcinoma	Stage IV	2			1
51	C	9	4			1	1	1	Small cell carcinoma, NOS	Stage IV	2			1
74	C	6	1	100		1	3	2	Squamous cell carcinoma, NOS	Stage IIIB	2
76	C	2	3	25	20	1	1	1	Carcinoma, NOS	Stage IV	2			1
89	C	41	3	130	10	1	2	2	Adenocarcinoma, NOS	Stage IIIA	2			1	1	1
68	C	33	1			1	2	2	Squamous cell carcinoma, NOS	Stage IIB	2			1
73	C	18	4			1	2	2	Squamous cell carcinoma, NOS	Stage IIA	2			1
85	C	2	3	2	50	2			Adenocarcinoma, NOS	Stage IV	2
92	C	18	3	40	30	1	2	3	Carcinoma, NOS	Stage IB	2			1	1	1
87	C	33	4			1	2	2	Squamous cell carcinoma, NOS	Stage IA	2			1
79	C	5	4			2			Squamous cell carcinoma, NOS	Stage IV	2			1
58	C	19	1	50		1	3	3	Squamous cell carcinoma, NOS	Stage IIIA	2			1	1	1
62	C	10	1			1	2	3	Small cell carcinoma, NOS	Stage IV	2			1
46	C	7	1			2			Adenocarcinoma, NOS	Stage IV	2			1
63	C	45	3		10	2			Small cell carcinoma, NOS	Stage IV	2			1	1	1
88	C	10	3	35	10	1	2	2	Squamous cell carcinoma, NOS	Stage IIIA	2			1
75	C	1	2			2			Adenocarcinoma, NOS	Stage IV	2			1
74	C	85	4			1	2	2	Adenocarcinoma, NOS	Stage IA	2			1
76	C	17	1			1	2	2	Squamous cell carcinoma, NOS	Stage IA	2			1
79	C	22	2			2			Adenocarcinoma, NOS	Stage IB	2			1
88	C	36	3	45	30	1	2	2	Large cell carcinoma, NOS	Stage IIB	2			1
79	C	4	3	10	50	2			Squamous cell carcinoma, NOS	Stage IV	2			1
78	C	33	3	75	8	1	1	1	Squamous cell carcinoma, NOS	Stage IB	2			1
63	C	24	2			2			Non-small cell carcinoma	Stage IV	2			1
74	C	6	3		1	1	3	2	Squamous cell carcinoma, NOS	Stage IV	2			1	1	1
81	C	3	2			2			Squamous cell carcinoma, NOS	Stage IIIA	2			1
81	C	1	4			1	2	1	Small cell carcinoma, NOS	Stage IV	2			1
73	C	34	3	100	50	1	3	2	Squamous cell carcinoma, NOS	Stage IV	2			1
84	C	5	4			1	2	3	Squamous cell carcinoma, NOS	Stage IV	2			1
81	C	0	1			1	2	2	Squamous cell carcinoma, NOS	Stage IV	2			1
82	C	43	2			2			Carcinoma, NOS	Stage IA	2			1
73	C	33	1	60		1	2	2	Carcinoma, NOS	Stage IA	2			1
83	C	91	3	50	10	1	3	2	Adenocarcinoma, NOS	Stage IIIA	2			1
69	C	34	3	55	22	1	1	1	Adenocarcinoma, NOS	Stage IIIB	2			1	1	1
74	C	0	1			1	3	2	Non-small cell carcinoma	Stage IV	2
87	C	16	1	45		1	1	1	Adenocarcinoma, NOS	Stage IV	2			1	1	1
84	C	4	3	30	30	2			Squamous cell carcinoma, NOS	Stage IIIA	2			1
67	C	4	1	80		1	2	2	Adenocarcinoma, NOS	Stage IIIA	2			1	1	1
84	C	28	3	60	6	1	2	2	Squamous cell carcinoma, NOS	Stage IB	2			1
67	C	13	3	75		1	1	1	Squamous cell carcinoma, NOS	Stage IIIB	2			1
69	C	22	1	28		1	1	1	Squamous cell carcinoma, NOS	Stage IIIA	2			1
83	C	35	2			2			Adenocarcinoma, NOS	Stage IB	2			1
69	C	63	4			1	1	1	Squamous cell carcinoma, NOS	Stage IIB	2			1
86	C	11	3	24	36	1	2	2	Carcinoma, NOS	Stage IA	2			1
79	C	10	1	60		2			Squamous cell carcinoma, NOS	Stage IIIA	2
57	C	17	3	30	20	1	1	1	Squamous cell carcinoma, NOS	Stage IV	2			1
60	C	27	2			2			Adenocarcinoma, NOS	Stage IV	2			1	1	1
61	C	10	4			2			Small cell carcinoma, NOS	Stage IV	2			1
70	C	13	4			1	2	2	Non-small cell carcinoma	Stage IIB	2			1
70	C	16	3	25	20	2			Adenocarcinoma, NOS	Stage IV	2			1	1	1
85	C	10	2			2			Carcinoid tumor, NOS	Stage IV	2			1	1	1
72	C	4	1	50		1	3	3	Squamous cell carcinoma, NOS	Stage IV	2			1	1	1
85	C	19	2			2			Carcinoid tumor, NOS	Stage IV	2			1	1	1
72	C	9	3	40	10	1	1	1	Adenocarcinoma, NOS	Stage IIB	2			1	1	1
71	C	44	3	26	26	1	2	2	Squamous cell carcinoma, NOS	Stage IB	2			1
75	C	3	1			1	3	3	Squamous cell carcinoma, NOS	Stage IV	2			1
73	C	1	4			1	3	2	Squamous cell carcinoma, NOS	Stage IV	2			1
61	C	5	1			1	3	3	Squamous cell carcinoma, NOS	Stage IV	2			1	1	1
77	C	1	2			2			Squamous cell carcinoma, NOS	Stage IV	2			1
43	C	15	3	15	6	1	1	1	Adenocarcinoma, NOS	Stage IV	2				1
62	C	2	3			1	2	3	Squamous cell carcinoma, NOS	Stage IV	2			1
58	C	86	1	90		1	1	3	Squamous cell carcinoma, NOS	Stage IIIA	2			1	1	1
51	C	21	1	30		1	2	2	Squamous cell carcinoma, NOS	Stage IV	2			1	1	1
83	C	9	3		35	1	3	2	Carcinoma, NOS	Stage IV	2			1
60	C	104	3	60	13	1	1	1	Squamous cell carcinoma, NOS	Stage IIIA	2			1	1	1
56	C	10	1	40		1	1	1	Small cell carcinoma, NOS	Stage IV	2			1
64	C	93	3	30	1	1	2	1	Non-small cell carcinoma	Stage IA	2			1
84	C	0	4			1	3	2	Squamous cell carcinoma, NOS	Stage IV	2
68	C	4	3	50	5	1	2	3	Squamous cell carcinoma, NOS	Stage IIIA	2			1	1	1
68	C	17	4			2			Small cell carcinoma, NOS	Stage IIIB	2			1
70	C	35	3	20	3	1	2	2	Squamous cell carcinoma, NOS	Stage IA	2			1
79	C	3	1	50		1	1	1	Squamous cell carcinoma, NOS	Stage IIIA	2			1
74	C	0	4			1	2	3	Squamous cell carcinoma, NOS	Stage IV	2
79	C	19	1	60		1	3	3	Adenocarcinoma, NOS	Stage IA	2			1
63	C	12	4			1	2	2	Small cell carcinoma, NOS	Stage IIIA	2			1	1	1
59	C	28	1			1	3	3	Carcinoma, NOS	Stage IA	2			1
75	C	1	2			1	1	1	Sarcoma, NOS	Stage IIIB	2
87	C	12	3	60	40	1	1	1	Adenocarcinoma, NOS	Stage IB	2			1
68	C	4	1	50		2			Squamous cell carcinoma, NOS	Stage IIB	2			1
74	C	1	1	60		1	3	3	Squamous cell carcinoma, NOS	Stage IIB	2
60	C	59	1	60		1	2	2	Small cell carcinoma, NOS	Stage IIIA	2			1
73	C	1	4			2			Squamous cell carcinoma, NOS	Stage IIIA	2			1
72	C	6	1			1	3	3	Squamous cell carcinoma, NOS	Stage IIIA	2			1
71	C	62	3	27	7	1	2	2	Adenocarcinoma, NOS	Stage IA	2
53	C	10	1	35		2			Small cell carcinoma, NOS	Stage IV	2			1
66	C	40	3	50	1	1	1	1	Small cell carcinoma, NOS	Stage IV	2			1	1	1
83	C	97	1			1	3	2	Small cell carcinoma, NOS	Stage IIIA	2			1
78	C	3	4			1	2	1	Squamous cell carcinoma, NOS	Stage IIIB	2			1
64	C	91	2			2			Squamous cell carcinoma, NOS	Stage IIIB	2			1	1	1
83	C	7	3		15	1	2	2	Adenocarcinoma, NOS	Stage IIIA	2			1
86	C	9	3	50		1	2	2	Squamous cell carcinoma, NOS	Stage IB	2
